# Supplementary material for: Penta­lanthanum zinc diplumbide, La5Zn1−xPb2+x (x ≃ 0.6)
Source: Acta Crystallogr Sect E Struct Rep Online. 2013 Dec 18;70(Pt 1):i2–3. doi: 10.1107/S1600536813033618 (PMC3914033; doi:10.1107/S1600536813033618)
Supplement: Supplementary file 1 [file e-70-000i2-sup1.cif]

##############################################################################
#                                                                            #
# This CIF contains the data in a paper accepted for publication in          #
# Acta Crystallographica Section E. It conforms to the requirements of       #
# Notes for Authors for Acta Crystallographica Section E, and has been       #
# peer reviewed under the auspices of the IUCr Commission on Journals.       #
#                                                                            #
# Full details of the Crystallographic Information File format               #
# are given in the paper "The Crystallographic Information File (CIF):       #
# a New Standard Archive File for Crystallography" by S. R. Hall, F. H.      #
# Allen and I. D. Brown [Acta Cryst. (1991), A47, 655-685].                  #
#                                                                            #
# The current version of the core CIF dictionary is obtainable from          #
# ftp://ftp.iucr.org/pub/cif_core.dic.                                       #
#                                                                            #
# Software is freely available for graphical display of the structure(s)     #
# in this CIF. For information consult the CIF software page                 #
# http://www.iucr.org/resources/cif/software.                                #
#                                                                            #
# This file may be used for bona fide research purposes within the           #
# scientific community so long as proper attribution is given to the journal # 
# article from which it was obtained.                                        #
#                                                                            #
##############################################################################
data_I
_database_code_depnum_ccdc_archive 'CCDC 976613'
_audit_creation_method     SHELXL-97
_chemical_name_systematic
;
Pentalanthanum zinc diplumbide
;
_chemical_name_common     ?
_chemical_formula_moiety     'La5 Pb2.606 Zn0.394'
_chemical_formula_sum     'La5 Pb2.606 Zn0.394'
_chemical_formula_weight     1259.40
_chemical_melting_point     ?
_symmetry_cell_setting     tetragonal
_symmetry_space_group_name_H-M     'I 4/m c m'
_symmetry_space_group_name_hall     '-I 4 2c'
loop_
    _symmetry_equiv_pos_as_xyz
    'x, y, z'
    '-x, -y, z'
    '-y, x, z'
    'y, -x, z'
    '-x, y, -z+1/2'
    'x, -y, -z+1/2'
    'y, x, -z+1/2'
    '-y, -x, -z+1/2'
    'x+1/2, y+1/2, z+1/2'
    '-x+1/2, -y+1/2, z+1/2'
    '-y+1/2, x+1/2, z+1/2'
    'y+1/2, -x+1/2, z+1/2'
    '-x+1/2, y+1/2, -z+1'
    'x+1/2, -y+1/2, -z+1'
    'y+1/2, x+1/2, -z+1'
    '-y+1/2, -x+1/2, -z+1'
    '-x, -y, -z'
    'x, y, -z'
    'y, -x, -z'
    '-y, x, -z'
    'x, -y, z-1/2'
    '-x, y, z-1/2'
    '-y, -x, z-1/2'
    'y, x, z-1/2'
    '-x+1/2, -y+1/2, -z+1/2'
    'x+1/2, y+1/2, -z+1/2'
    'y+1/2, -x+1/2, -z+1/2'
    '-y+1/2, x+1/2, -z+1/2'
    'x+1/2, -y+1/2, z'
    '-x+1/2, y+1/2, z'
    '-y+1/2, -x+1/2, z'
    'y+1/2, x+1/2, z'
_cell_length_a     12.7630(18)
_cell_length_b     12.7630(18)
_cell_length_c     6.3680(13)
_cell_angle_alpha     90.00
_cell_angle_beta     90.00
_cell_angle_gamma     90.00
_cell_volume     1037.3(3)
_cell_formula_units_Z     4
_cell_measurement_reflns_used     3933
_cell_measurement_theta_min     4.52
_cell_measurement_theta_max     27.89
_cell_measurement_temperature     153(2)
_cell_special_details     ?
_exptl_crystal_description     'irregularly shaped'
_exptl_crystal_colour     'metallic grey'
_exptl_crystal_size_max     0.04
_exptl_crystal_size_mid     0.015
_exptl_crystal_size_min     0.01
_exptl_crystal_density_diffrn     8.068
_exptl_crystal_density_meas     ?
_exptl_crystal_density_method     'not measured'
_exptl_crystal_F_000     2041.6
_exptl_absorpt_coefficient_mu     63.039
_exptl_absorpt_correction_type     multi-scan
_exptl_absorpt_process_details     '(XSCANS; Bruker, 1999)'
_exptl_absorpt_correction_T_min     0.332
_exptl_absorpt_correction_T_max     0.525
_exptl_special_details     .
_diffrn_ambient_temperature     153(2)
_diffrn_radiation_type     MoK\a
_diffrn_radiation_wavelength     0.71073
_diffrn_radiation_source     'fine-focus sealed tube'
_diffrn_radiation_monochromator     graphite
_diffrn_measurement_device_type     'Bruker P4 CCD'
_diffrn_measurement_method     '\w scans'
_diffrn_detector_area_resol_mean     ?
_diffrn_reflns_number     3933
_diffrn_reflns_av_R_equivalents     0.1221
_diffrn_reflns_av_sigmaI/netI     0.0423
_diffrn_reflns_theta_min     4.52
_diffrn_reflns_theta_max     27.89
_diffrn_reflns_theta_full     27.89
_diffrn_measured_fraction_theta_max     0.962
_diffrn_measured_fraction_theta_full     0.962
_diffrn_reflns_limit_h_min     -16
_diffrn_reflns_limit_h_max     16
_diffrn_reflns_limit_k_min     -15
_diffrn_reflns_limit_k_max     16
_diffrn_reflns_limit_l_min     -8
_diffrn_reflns_limit_l_max     8
_diffrn_standards_number     ?
_diffrn_standards_interval_count     ?
_diffrn_standards_interval_time     ?
_diffrn_standards_decay_%     ?
_refine_special_details
;
Refinement of <i>F</i>^2^ against ALL reflections. The weighted <i>R</i>-factor
<i>wR</i> and goodness of fit <i>S</i> are based on <i>F</i>^2^, conventional
<i>R</i>-factors <i>R</i> are based on <i>F</i>, with <i>F</i> set to zero for
negative <i>F</i>^2^. The threshold expression of <i>F</i>^2^ >
\s(<i>F</i>^2^) is used only for calculating <i>R</i>-factors(gt) <i>etc</i>.
and is not relevant to the choice of reflections for refinement.
<i>R</i>-factors based on <i>F</i>^2^ are statistically about twice as large
as those based on <i>F</i>, and <i>R</i>- factors based on ALL data will be
even larger.
;
_reflns_number_total     365
_reflns_number_gt     352
_reflns_threshold_expression     I>2\s(I)
_refine_ls_structure_factor_coef     Fsqd
_refine_ls_matrix_type     full
_refine_ls_R_factor_all     0.0238
_refine_ls_R_factor_gt     0.0238
_refine_ls_wR_factor_gt     0.0578
_refine_ls_wR_factor_ref     0.0578
_refine_ls_goodness_of_fit_ref     1.250
_refine_ls_restrained_S_all     1.250
_refine_ls_number_reflns     352
_refine_ls_number_parameters     18
_refine_ls_number_restraints     0
_refine_ls_weighting_scheme     calc
_refine_ls_weighting_details
                     'calc w=1/[\s^2^(Fo^2^)+23.7905P] where P=(Fo^2^+2Fc^2^)/3'
_atom_sites_solution_primary     direct
_atom_sites_solution_secondary     difmap
_refine_ls_shift/su_max     0.012
_refine_ls_shift/su_mean     0.001
_refine_diff_density_max     2.552
_refine_diff_density_min     -1.271
_refine_ls_extinction_method     'SHELXL97 (Sheldrick, 2008)'
_refine_ls_extinction_coef       39E2(4)
_refine_ls_extinction_expression
                                  'Fc^*^=kFc[1+0.001xFc^2^\l^3^/sin(2\q)]^-1/4^'
loop_
    _atom_type_symbol
    _atom_type_description
    _atom_type_scat_dispersion_real
    _atom_type_scat_dispersion_imag
    _atom_type_scat_source
    'Zn' 'Zn' 0.2839 1.4301
                         'International Tables Vol C Tables 4.2.6.8 and 6.1.1.4'
    'La' 'La' -0.2871 2.4523
                         'International Tables Vol C Tables 4.2.6.8 and 6.1.1.4'
    'Pb' 'Pb' -3.3944 10.1111
                         'International Tables Vol C Tables 4.2.6.8 and 6.1.1.4'
_computing_data_collection     'XSCANS (Bruker, 1999)'
_computing_cell_refinement     'XSCANS (Bruker, 1999)'
_computing_data_reduction     'XSCANS (Bruker, 1999)'
_computing_structure_solution     'SHELXS97 (Sheldrick, 2008)'
_computing_structure_refinement     'SHELXL97 (Sheldrick, 2008)'
_computing_molecular_graphics
;
DIAMOND (Brandenburg, 2006) and <i>VESTA</i> (Momma & Izumi,
2008)
;
_computing_publication_material     'publCIF (Westrip, 2010)'
loop_
    _atom_site_type_symbol
    _atom_site_label
    _atom_site_fract_x
    _atom_site_fract_y
    _atom_site_fract_z
    _atom_site_U_iso_or_equiv
    _atom_site_adp_type
    _atom_site_calc_flag
    _atom_site_refinement_flags
    _atom_site_occupancy
    _atom_site_symmetry_multiplicity
    _atom_site_disorder_assembly
    _atom_site_disorder_group
    La La1 0.08312(9) 0.21698(9) 0.0000 0.0229(4) Uani d S 1 2 . .
    La La2 0.0000 0.5000 0.2500 0.0188(6) Uani d S 1 8 . .
    Pb Pb3 0.16124(5) 0.66124(5) 0.0000 0.0187(4) Uani d S 1 4 . .
    Pb Pb4 0.0000 0.0000 0.2500 0.0231(9) Uani d SP 0.606(12) 8 . .
    Zn Zn4 0.0000 0.0000 0.2500 0.0231(9) Uani d SP 0.394(12) 8 . .
loop_
    _atom_site_aniso_label
    _atom_site_aniso_U_11
    _atom_site_aniso_U_22
    _atom_site_aniso_U_33
    _atom_site_aniso_U_12
    _atom_site_aniso_U_13
    _atom_site_aniso_U_23
    La1 0.0150(6) 0.0150(6) 0.0386(9) 0.0005(4) 0.000 0.000
    La2 0.0171(6) 0.0171(6) 0.0222(12) 0.000 0.000 0.000
    Pb3 0.0137(4) 0.0137(4) 0.0287(7) -0.0013(3) 0.000 0.000
    Pb4 0.0142(8) 0.0142(8) 0.0410(16) 0.000 0.000 0.000
    Zn4 0.0142(8) 0.0142(8) 0.0410(16) 0.000 0.000 0.000
_geom_special_details
;
All e.s.d.'s (except the e.s.d. in the dihedral angle between two l.s. planes)
are estimated using the full covariance matrix. The cell e.s.d.'s are taken
into account individually in the estimation of e.s.d.'s in distances, angles
and torsion angles; correlations between e.s.d.'s in cell parameters are only
used when they are defined by crystal symmetry. An approximate (isotropic)
treatment of cell e.s.d.'s is used for estimating e.s.d.'s involving l.s.
planes.
;
loop_
    _geom_bond_atom_site_label_1
    _geom_bond_atom_site_label_2
    _geom_bond_site_symmetry_2
    _geom_bond_distance
    _geom_bond_publ_flag
    La1 Pb3 3_655 3.3394(14) ?
    La1 Zn4 17 3.3658(11) ?
    La1 Pb4 17 3.3658(11) ?
    La1 Pb4 . 3.3658(11) ?
    La1 Pb3 17_565 3.4846(12) ?
    La1 La1 31 3.608(2) ?
    La1 Pb3 27_455 3.6807(8) ?
    La1 Pb3 27_454 3.6807(8) ?
    La1 La1 5_554 3.8261(13) ?
    La1 La1 5 3.8261(13) ?
    La1 La1 7_554 3.9969(14) ?
    La2 La2 17_566 3.1840(7) ?
    La2 La2 17_565 3.1840(6) ?
    La2 Pb3 17_565 3.3173(9) ?
    La2 Pb3 . 3.3173(9) ?
    La2 Pb3 27_455 3.3173(9) ?
    La2 Pb3 11 3.3173(9) ?
    La2 La1 21_566 4.0875(12) ?
    La2 La1 11 4.0875(12) ?
    La2 La1 15_454 4.0875(12) ?
    La2 La1 27_455 4.0875(12) ?
    La2 La1 17_565 4.0875(12) ?
    Pb3 La2 17_565 3.3173(9) ?
    Pb3 La1 19_565 3.3394(14) ?
    Pb3 La1 13_554 3.3394(14) ?
    Pb3 La1 17_565 3.4846(12) ?
    Pb3 La1 31 3.4846(12) ?
    Pb3 La1 21_566 3.6807(8) ?
    Pb3 La1 21_565 3.6807(8) ?
    Pb3 La1 11 3.6807(8) ?
    Pb3 La1 11_554 3.6807(8) ?
    Pb4 Zn4 17_556 3.1840(7) ?
    Pb4 Zn4 17 3.1840(6) ?
    Pb4 Pb4 17_556 3.1840(7) ?
    Pb4 Pb4 17 3.1840(6) ?
    Pb4 La1 7 3.3658(11) ?
    Pb4 La1 17 3.3658(11) ?
    Pb4 La1 5 3.3658(11) ?
    Pb4 La1 19 3.3658(11) ?
    Pb4 La1 3 3.3658(11) ?
    Pb4 La1 23_556 3.3658(11) ?
    Pb4 La1 21_556 3.3658(11) ?
loop_
    _geom_angle_atom_site_label_1
    _geom_angle_atom_site_label_2
    _geom_angle_atom_site_label_3
    _geom_angle_site_symmetry_1
    _geom_angle_site_symmetry_3
    _geom_angle
    _geom_angle_publ_flag
    Pb3 La1 Zn4 3_655 17 97.62(3) ?
    Pb3 La1 Pb4 3_655 17 97.62(3) ?
    Zn4 La1 Pb4 17 17 0.0 ?
    Pb3 La1 Pb4 3_655 . 97.62(3) ?
    Zn4 La1 Pb4 17 . 56.46(2) ?
    Pb4 La1 Pb4 17 . 56.46(2) ?
    Pb3 La1 Pb3 3_655 17_565 165.81(4) ?
    Zn4 La1 Pb3 17 17_565 94.87(3) ?
    Pb4 La1 Pb3 17 17_565 94.87(3) ?
    Pb4 La1 Pb3 . 17_565 94.87(3) ?
    Pb3 La1 La1 3_655 31 57.30(2) ?
    Zn4 La1 La1 17 31 143.576(15) ?
    Pb4 La1 La1 17 31 143.576(15) ?
    Pb4 La1 La1 . 31 143.576(15) ?
    Pb3 La1 La1 17_565 31 108.51(2) ?
    Pb3 La1 Pb3 3_655 27_455 79.94(3) ?
    Zn4 La1 Pb3 17 27_455 147.35(3) ?
    Pb4 La1 Pb3 17 27_455 147.35(3) ?
    Pb4 La1 Pb3 . 27_455 91.356(15) ?
    Pb3 La1 Pb3 17_565 27_455 93.10(3) ?
    La1 La1 Pb3 31 27_455 60.650(17) ?
    Pb3 La1 Pb3 3_655 27_454 79.94(3) ?
    Zn4 La1 Pb3 17 27_454 91.356(15) ?
    Pb4 La1 Pb3 17 27_454 91.356(15) ?
    Pb4 La1 Pb3 . 27_454 147.35(3) ?
    Pb3 La1 Pb3 17_565 27_454 93.10(3) ?
    La1 La1 Pb3 31 27_454 60.650(17) ?
    Pb3 La1 Pb3 27_455 27_454 119.78(3) ?
    Pb3 La1 La1 3_655 5_554 122.81(3) ?
    Zn4 La1 La1 17 5_554 55.363(14) ?
    Pb4 La1 La1 17 5_554 55.363(14) ?
    Pb4 La1 La1 . 5_554 102.64(3) ?
    Pb3 La1 La1 17_565 5_554 60.24(3) ?
    La1 La1 La1 31 5_554 113.086(18) ?
    Pb3 La1 La1 27_455 5_554 150.47(3) ?
    Pb3 La1 La1 27_454 5_554 55.274(16) ?
    Pb3 La1 La1 3_655 5 122.81(3) ?
    Zn4 La1 La1 17 5 102.64(3) ?
    Pb4 La1 La1 17 5 102.64(3) ?
    Pb4 La1 La1 . 5 55.363(14) ?
    Pb3 La1 La1 17_565 5 60.24(3) ?
    La1 La1 La1 31 5 113.086(18) ?
    Pb3 La1 La1 27_455 5 55.274(16) ?
    Pb3 La1 La1 27_454 5 150.47(3) ?
    La1 La1 La1 5_554 5 112.64(6) ?
    Pb3 La1 La1 3_655 7_554 59.42(3) ?
    Zn4 La1 La1 17 7_554 53.576(15) ?
    Pb4 La1 La1 17 7_554 53.576(15) ?
    Pb4 La1 La1 . 7_554 99.20(3) ?
    Pb3 La1 La1 17_565 7_554 124.98(2) ?
    La1 La1 La1 31 7_554 90.0 ?
    Pb3 La1 La1 27_455 7_554 138.92(3) ?
    Pb3 La1 La1 27_454 7_554 51.362(18) ?
    La1 La1 La1 5_554 7_554 64.79(2) ?
    La1 La1 La1 5 7_554 154.150(9) ?
    La2 La2 La2 17_566 17_565 180.0 ?
    La2 La2 Pb3 17_566 17_565 118.679(10) ?
    La2 La2 Pb3 17_565 17_565 61.321(10) ?
    La2 La2 Pb3 17_566 . 118.679(10) ?
    La2 La2 Pb3 17_565 . 61.321(10) ?
    Pb3 La2 Pb3 17_565 . 122.64(2) ?
    La2 La2 Pb3 17_566 27_455 61.321(10) ?
    La2 La2 Pb3 17_565 27_455 118.679(10) ?
    Pb3 La2 Pb3 17_565 27_455 103.315(9) ?
    Pb3 La2 Pb3 . 27_455 103.315(9) ?
    La2 La2 Pb3 17_566 11 61.321(10) ?
    La2 La2 Pb3 17_565 11 118.679(10) ?
    Pb3 La2 Pb3 17_565 11 103.315(9) ?
    Pb3 La2 Pb3 . 11 103.315(9) ?
    Pb3 La2 Pb3 27_455 11 122.64(2) ?
    La2 La2 La1 17_566 21_566 67.078(8) ?
    La2 La2 La1 17_565 21_566 112.922(8) ?
    Pb3 La2 La1 17_565 21_566 153.655(15) ?
    Pb3 La2 La1 . 21_566 58.513(15) ?
    Pb3 La2 La1 27_455 21_566 101.555(15) ?
    Pb3 La2 La1 11 21_566 54.961(15) ?
    La2 La2 La1 17_566 11 67.078(8) ?
    La2 La2 La1 17_565 11 112.922(8) ?
    Pb3 La2 La1 17_565 11 153.655(15) ?
    Pb3 La2 La1 . 11 58.513(15) ?
    Pb3 La2 La1 27_455 11 54.961(15) ?
    Pb3 La2 La1 11 11 101.555(15) ?
    La1 La2 La1 21_566 11 52.38(3) ?
    La2 La2 La1 17_566 15_454 112.922(8) ?
    La2 La2 La1 17_565 15_454 67.078(8) ?
    Pb3 La2 La1 17_565 15_454 54.961(15) ?
    Pb3 La2 La1 . 15_454 101.555(15) ?
    Pb3 La2 La1 27_455 15_454 153.655(15) ?
    Pb3 La2 La1 11 15_454 58.513(15) ?
    La1 La2 La1 21_566 15_454 98.725(6) ?
    La1 La2 La1 11 15_454 149.92(3) ?
    La2 La2 La1 17_566 27_455 67.078(8) ?
    La2 La2 La1 17_565 27_455 112.922(8) ?
    Pb3 La2 La1 17_565 27_455 58.513(15) ?
    Pb3 La2 La1 . 27_455 153.655(15) ?
    Pb3 La2 La1 27_455 27_455 101.555(15) ?
    Pb3 La2 La1 11 27_455 54.961(15) ?
    La1 La2 La1 21_566 27_455 107.88(3) ?
    La1 La2 La1 11 27_455 134.156(16) ?
    La1 La2 La1 15_454 27_455 55.81(2) ?
    La2 La2 La1 17_566 17_565 112.922(8) ?
    La2 La2 La1 17_565 17_565 67.078(8) ?
    Pb3 La2 La1 17_565 17_565 101.555(15) ?
    Pb3 La2 La1 . 17_565 54.961(15) ?
    Pb3 La2 La1 27_455 17_565 153.655(15) ?
    Pb3 La2 La1 11 17_565 58.513(15) ?
    La1 La2 La1 21_566 17_565 55.81(2) ?
    La1 La2 La1 11 17_565 98.725(6) ?
    La1 La2 La1 15_454 17_565 52.38(3) ?
    La1 La2 La1 27_455 17_565 98.725(6) ?
    La2 La2 La1 17_566 . 112.922(8) ?
    La2 La2 La1 17_565 . 67.078(8) ?
    Pb3 La2 La1 17_565 . 54.961(15) ?
    Pb3 La2 La1 . . 101.555(15) ?
    Pb3 La2 La1 27_455 . 58.513(15) ?
    Pb3 La2 La1 11 . 153.655(15) ?
    La1 La2 La1 21_566 . 149.92(3) ?
    La1 La2 La1 11 . 98.725(6) ?
    La1 La2 La1 15_454 . 107.88(3) ?
    La1 La2 La1 27_455 . 98.725(6) ?
    La1 La2 La1 17_565 . 134.156(16) ?
    La2 Pb3 La2 17_565 . 57.36(2) ?
    La2 Pb3 La1 17_565 19_565 137.584(15) ?
    La2 Pb3 La1 . 19_565 137.584(15) ?
    La2 Pb3 La1 17_565 13_554 137.584(15) ?
    La2 Pb3 La1 . 13_554 137.584(15) ?
    La1 Pb3 La1 19_565 13_554 65.40(4) ?
    La2 Pb3 La1 17_565 17_565 73.83(2) ?
    La2 Pb3 La1 . 17_565 73.83(2) ?
    La1 Pb3 La1 19_565 17_565 75.81(4) ?
    La1 Pb3 La1 13_554 17_565 141.21(2) ?
    La2 Pb3 La1 17_565 31 73.83(2) ?
    La2 Pb3 La1 . 31 73.83(2) ?
    La1 Pb3 La1 19_565 31 141.21(2) ?
    La1 Pb3 La1 13_554 31 75.81(4) ?
    La1 Pb3 La1 17_565 31 142.98(5) ?
    La2 Pb3 La1 17_565 21_566 120.60(3) ?
    La2 Pb3 La1 . 21_566 71.26(2) ?
    La1 Pb3 La1 19_565 21_566 69.21(3) ?
    La1 Pb3 La1 13_554 21_566 100.06(3) ?
    La1 Pb3 La1 17_565 21_566 64.48(2) ?
    La1 Pb3 La1 31 21_566 119.919(19) ?
    La2 Pb3 La1 17_565 21_565 71.26(2) ?
    La2 Pb3 La1 . 21_565 120.60(3) ?
    La1 Pb3 La1 19_565 21_565 69.21(3) ?
    La1 Pb3 La1 13_554 21_565 100.06(3) ?
    La1 Pb3 La1 17_565 21_565 64.48(2) ?
    La1 Pb3 La1 31 21_565 119.919(19) ?
    La1 Pb3 La1 21_566 21_565 119.78(3) ?
    La2 Pb3 La1 17_565 11 120.60(3) ?
    La2 Pb3 La1 . 11 71.26(2) ?
    La1 Pb3 La1 19_565 11 100.06(3) ?
    La1 Pb3 La1 13_554 11 69.21(3) ?
    La1 Pb3 La1 17_565 11 119.919(19) ?
    La1 Pb3 La1 31 11 64.48(2) ?
    La1 Pb3 La1 21_566 11 58.70(3) ?
    La1 Pb3 La1 21_565 11 167.71(4) ?
    La2 Pb3 La1 17_565 11_554 71.26(2) ?
    La2 Pb3 La1 . 11_554 120.60(3) ?
    La1 Pb3 La1 19_565 11_554 100.06(3) ?
    La1 Pb3 La1 13_554 11_554 69.21(3) ?
    La1 Pb3 La1 17_565 11_554 119.919(19) ?
    La1 Pb3 La1 31 11_554 64.48(2) ?
    La1 Pb3 La1 21_566 11_554 167.71(4) ?
    La1 Pb3 La1 21_565 11_554 58.70(3) ?
    La1 Pb3 La1 11 11_554 119.78(3) ?
    Zn4 Pb4 Zn4 17_556 17 180.0 ?
    Zn4 Pb4 Pb4 17_556 17_556 0.0 ?
    Zn4 Pb4 Pb4 17 17_556 180.0 ?
    Zn4 Pb4 Pb4 17_556 17 180.0 ?
    Zn4 Pb4 Pb4 17 17 0.0 ?
    Pb4 Pb4 Pb4 17_556 17 180.0 ?
    Zn4 Pb4 La1 17_556 7 61.771(11) ?
    Zn4 Pb4 La1 17 7 118.229(11) ?
    Pb4 Pb4 La1 17_556 7 61.771(11) ?
    Pb4 Pb4 La1 17 7 118.229(11) ?
    Zn4 Pb4 La1 17_556 17 118.229(11) ?
    Zn4 Pb4 La1 17 17 61.771(11) ?
    Pb4 Pb4 La1 17_556 17 118.229(11) ?
    Pb4 Pb4 La1 17 17 61.771(11) ?
    La1 Pb4 La1 7 17 137.93(4) ?
    Zn4 Pb4 La1 17_556 5 61.771(11) ?
    Zn4 Pb4 La1 17 5 118.229(11) ?
    Pb4 Pb4 La1 17_556 5 61.771(11) ?
    Pb4 Pb4 La1 17 5 118.229(11) ?
    La1 Pb4 La1 7 5 77.072(9) ?
    La1 Pb4 La1 17 5 143.26(4) ?
    Zn4 Pb4 La1 17_556 . 118.229(11) ?
    Zn4 Pb4 La1 17 . 61.771(11) ?
    Pb4 Pb4 La1 17_556 . 118.229(11) ?
    Pb4 Pb4 La1 17 . 61.771(11) ?
    La1 Pb4 La1 7 . 72.85(3) ?
    La1 Pb4 La1 17 . 123.54(2) ?
    La1 Pb4 La1 5 . 69.27(3) ?
    Zn4 Pb4 La1 17_556 19 118.229(11) ?
    Zn4 Pb4 La1 17 19 61.771(11) ?
    Pb4 Pb4 La1 17_556 19 118.229(11) ?
    Pb4 Pb4 La1 17 19 61.771(11) ?
    La1 Pb4 La1 7 19 69.27(3) ?
    La1 Pb4 La1 17 19 77.072(9) ?
    La1 Pb4 La1 5 19 137.93(4) ?
    La1 Pb4 La1 . 19 77.072(9) ?
    Zn4 Pb4 La1 17_556 3 118.229(11) ?
    Zn4 Pb4 La1 17 3 61.771(11) ?
    Pb4 Pb4 La1 17_556 3 118.229(11) ?
    Pb4 Pb4 La1 17 3 61.771(11) ?
    La1 Pb4 La1 7 3 143.26(4) ?
    La1 Pb4 La1 17 3 77.072(9) ?
    La1 Pb4 La1 5 3 72.85(3) ?
    La1 Pb4 La1 . 3 77.072(10) ?
    La1 Pb4 La1 19 3 123.54(2) ?
    Zn4 Pb4 La1 17_556 23_556 61.771(11) ?
    Zn4 Pb4 La1 17 23_556 118.229(11) ?
    Pb4 Pb4 La1 17_556 23_556 61.771(11) ?
    Pb4 Pb4 La1 17 23_556 118.229(11) ?
    La1 Pb4 La1 7 23_556 123.54(2) ?
    La1 Pb4 La1 17 23_556 72.85(3) ?
    La1 Pb4 La1 5 23_556 77.072(9) ?
    La1 Pb4 La1 . 23_556 137.93(4) ?
    La1 Pb4 La1 19 23_556 143.26(4) ?
    La1 Pb4 La1 3 23_556 69.27(3) ?
    Zn4 Pb4 La1 17_556 21_556 61.771(11) ?
    Zn4 Pb4 La1 17 21_556 118.229(11) ?
    Pb4 Pb4 La1 17_556 21_556 61.771(11) ?
    Pb4 Pb4 La1 17 21_556 118.229(11) ?
    La1 Pb4 La1 7 21_556 77.072(9) ?
    La1 Pb4 La1 17 21_556 69.27(3) ?
    La1 Pb4 La1 5 21_556 123.54(2) ?
    La1 Pb4 La1 . 21_556 143.26(4) ?
    La1 Pb4 La1 19 21_556 72.85(3) ?
    La1 Pb4 La1 3 21_556 137.93(4) ?
    La1 Pb4 La1 23_556 21_556 77.072(9) ?
_iucr_refine_instructions_details
;
TITL la7znpb2-2 in I4/mcm
CELL 0.71073  12.7630  12.7630   6.3680  90.000  90.000  90.000
ZERR    4.00   0.0018   0.0018   0.0013   0.000   0.000   0.000
LATT  2
SYMM -X, -Y, Z
SYMM -Y, X, Z
SYMM Y, -X, Z
SYMM -X, Y, 0.5-Z
SYMM X, -Y, 0.5-Z
SYMM Y, X, 0.5-Z
SYMM -Y, -X, 0.5-Z
SFAC ZN LA PB
UNIT 4 20 8
L.S. 100
BOND
FMAP 2
PLAN 20
eadp Pb4 Zn4
exyz Pb4 Zn4
acta
twin
omit -1 56
WGHT    0.000000   23.790501
EXTI 3947.553220
BASF   0.04833
FVAR       1.73076   0.60574
LA1   2    0.083118    0.216977    0.000000    10.50000    0.01495    0.01503 =
         0.03860    0.00000    0.00000    0.00049
LA2   2    0.000000    0.500000    0.250000    10.12500    0.01706    0.01706 =
         0.02223    0.00000    0.00000    0.00000
PB3   3    0.161242    0.661242    0.000000    10.25000    0.01371    0.01371 =
         0.02874    0.00000    0.00000   -0.00135
PB4   3    0.000000    0.000000    0.250000    20.12500    0.01423    0.01423 =
         0.04098    0.00000    0.00000    0.00000
ZN4   1    0.000000    0.000000    0.250000   -20.12500    0.01423    0.01423 =
         0.04098    0.00000    0.00000    0.00000
HKLF 4
REM  la7znpb2-2 in I4/mcm
REM R1 =  0.0238 for    352 Fo > 4sig(Fo)  and  0.0238 for all    352 data
REM     18 parameters refined using      0 restraints
END
WGHT      0.0000     23.7766
REM Highest difference peak  2.552,  deepest hole -1.271,  1-sigma level  0.417
Q1    1   0.1195  0.7081  0.0000  10.50000  0.05    2.55
Q2    1   0.1170  0.6170  0.0000  10.25000  0.05    2.49
Q3    1   0.1374  0.2503  0.0000  10.50000  0.05    2.08
Q4    1   0.2057  0.7057  0.0000  10.25000  0.05    1.80
Q5    1   0.0373  0.1803  0.0000  10.50000  0.05    1.59
Q6    1   0.1732  0.6732 -0.1135  10.50000  0.05    1.42
Q7    1   0.0422  0.4578  0.2559  10.50000  0.05    1.32
Q8    1   0.0422  0.0422  0.2500  10.50000  0.05    1.31
Q9    1   0.0000  0.0000  0.1081  10.25000  0.05    1.12
Q10   1   0.1194  0.1760  0.0000  10.50000  0.05    0.97
Q11   1   0.0169  0.4831  0.3611  10.50000  0.05    0.94
Q12   1   0.0716  0.2210  0.1151  11.00000  0.05    0.81
Q13   1   0.0923  0.5311  0.0000  10.50000  0.05    0.59
Q14   1   0.0294  0.0469  0.5000  10.50000  0.05    0.48
Q15   1   0.2094  0.7557 -0.2586  11.00000  0.05    0.45
Q16   1   0.0000  0.3868  0.2500  10.50000  0.05    0.43
Q17   1   0.2684  0.7684  0.0000  10.25000  0.05    0.41
Q18   1   0.0000  0.5000  0.0000  10.12500  0.05    0.31
Q19   1   0.0716  0.4284  0.4080  10.50000  0.05    0.26
Q20   1  -0.0060  0.1297  0.0777  11.00000  0.05    0.21
;
data_New_Global_Publ_Block
_journal_date_recd_electronic     2013-11-11
_journal_date_accepted     2013-12-11
_journal_name_full     'Acta Crystallographica, Section E'
_journal_year     2014
_journal_volume     70
_journal_issue      1
_journal_page_first     i2
_journal_page_last     i3
_journal_paper_category     QI
_journal_paper_doi     10.1107/S1600536813033618
_journal_coeditor_code     HB7160
_publ_contact_author_name     'Igor Oshchapovsky'
_publ_contact_author_address
;
Department of Inorganic Chemistry, Ivan Franko Lviv National University,
Kyryla i Mefodia 6,79005 Lviv, Ukraine
;
_publ_contact_author_email     'romaniuk@ua.fm'
_publ_contact_author_fax     ?
_publ_contact_author_phone     '+38 (032)2394-506'
_publ_section_title
;
Substituted pentalanthanum zinc diplumbide,
La~5~Zn~1-~<i>~x~</i>Pb~2+~<i>~x~</i> (<i>x</i> \\simeq 0.6)
;
loop_
    _publ_author_name
    _publ_author_footnote
    _publ_author_address
    'Oshchapovsky, Igor'
;
Also at Department of Chemistry and Materials Science Centre,
Philipps University of Marburg, Hans-Meerwein-Strasse 4
35032 Marburg, Germany
;
;
Department of Inorganic Chemistry, Ivan Franko Lviv National University,
Kyryla i Mefodia str. 6, 79005 Lviv, Ukraine
;
    'Pavlyuk, Volodymyr'
;
Also at Institute of Chemistry and Environmental Protection,
Jan Dlugosz University, Armii Krajowej 13/15 Ave., 42-200 Czestochowa,
Poland
;
;
Department of Inorganic Chemistry, Ivan Franko Lviv National University,
Kyryla i Mefodia str. 6, 79005 Lviv, Ukraine
;
    'Dmytriv, Grygoriy' .
;
Department of Inorganic Chemistry, Ivan Franko Lviv National University,
Kyryla i Mefodia str. 6, 79005 Lviv, Ukraine
;
    'Harbrecht, Bernd' .
;
Department of Chemistry and Materials Science Centre,
Philipps University of Marburg, Hans-Meerwein-Strasse 4
35032 Marburg, Germany
;
