# Supplementary material for: Penta­lanthanum zinc diplumbide, La5Zn1−xPb2+x (x ≃ 0.6)
Source: Acta Crystallogr Sect E Struct Rep Online. 2013 Dec 18;70(Pt 1):i2–3. doi: 10.1107/S1600536813033618 (PMC3914033; doi:10.1107/S1600536813033618)
Supplement: Supplementary file 2 [file e-70-000i2-Isup2.hkl]

# 
# h,k,l, Fc-squared, Fo-squared, sigma(Fo-squared) and status flag 
# 
data_I
_shelx_title ' la7znpb2-2 in I4/mcm' 
_shelx_refln_list_code          4 
_shelx_F_calc_maximum     1078.39 
_exptl_crystal_F_000      1916.00 
_reflns_d_resolution_high  0.7597 
 
loop_ 
 _symmetry_equiv_pos_as_xyz 
 'x, y, z' 
 '-x, -y, z' 
 '-y, x, z' 
 'y, -x, z' 
 '-x, y, -z+1/2' 
 'x, -y, -z+1/2' 
 'y, x, -z+1/2' 
 '-y, -x, -z+1/2' 
 'x+1/2, y+1/2, z+1/2' 
 '-x+1/2, -y+1/2, z+1/2' 
 '-y+1/2, x+1/2, z+1/2' 
 'y+1/2, -x+1/2, z+1/2' 
 '-x+1/2, y+1/2, -z+1' 
 'x+1/2, -y+1/2, -z+1' 
 'y+1/2, x+1/2, -z+1' 
 '-y+1/2, -x+1/2, -z+1' 
 '-x, -y, -z' 
 'x, y, -z' 
 'y, -x, -z' 
 '-y, x, -z' 
 'x, -y, z-1/2' 
 '-x, y, z-1/2' 
 '-y, -x, z-1/2' 
 'y, x, z-1/2' 
 '-x+1/2, -y+1/2, -z+1/2' 
 'x+1/2, y+1/2, -z+1/2' 
 'y+1/2, -x+1/2, -z+1/2' 
 '-y+1/2, x+1/2, -z+1/2' 
 'x+1/2, -y+1/2, z' 
 '-x+1/2, y+1/2, z' 
 '-y+1/2, -x+1/2, z' 
 'y+1/2, x+1/2, z' 
 
_cell_length_a    12.7630 
_cell_length_b    12.7630 
_cell_length_c     6.3680 
_cell_angle_alpha  90.000 
_cell_angle_beta   90.000 
_cell_angle_gamma  90.000 
 
_shelx_F_squared_multiplier     1.000 
 
loop_ 
 _refln_index_h 
 _refln_index_k 
 _refln_index_l 
 _refln_F_squared_calc 
 _refln_F_squared_meas 
 _refln_F_squared_sigma 
 _refln_observed_status 
   2   2   0    27283.73    37908.28   4831.06 o 
   1   3   0    16972.95    21987.39    899.92 o 
   3   3   0   265994.78   304956.69  36169.89 o 
   0   4   0    15245.47    21326.64   1519.99 o 
   2   4   0   652501.50   698498.81  37537.13 o 
   4   4   0    97021.77   104173.38  10629.20 o 
   1   5   0    14944.73    17914.12    616.48 o 
   3   5   0   125215.07   134777.88   7738.20 o 
   5   5   0   217055.27   224165.31  18338.80 o 
   0   6   0   152748.55   156350.98  10466.21 o 
   2   6   0   132830.16   140086.78   5620.65 o 
   4   6   0    11645.52    12516.75    680.82 o 
   6   6   0   691861.88   647635.31  42930.30 o 
   1   7   0   200185.50   204370.69   6927.61 o 
   3   7   0   211326.73   207170.16   8975.00 o 
   5   7   0     2571.00     3546.00    285.79 o 
   7   7   0    63944.82    64382.16   3895.50 o 
   0   8   0      505.66     1124.86     71.53 o 
   2   8   0   192011.05   187276.42   6052.70 o 
   4   8   0    64526.30    63050.61   2654.40 o 
   6   8   0    46238.63    45939.73   2057.54 o 
   8   8   0    63289.39    64162.10   3379.58 o 
   1   9   0   177470.70   167597.58   5667.75 o 
   3   9   0   109409.93   104629.04   3514.11 o 
   5   9   0     3979.61     4191.23    163.24 o 
   7   9   0     5208.08     5166.54    156.64 o 
   9   9   0    60103.51    61468.42   3272.01 o 
   0  10   0    38980.49    38985.12   1476.43 o 
   2  10   0    97944.59    93633.59   2488.70 o 
   4  10   0   162627.73   154168.41   5012.05 o 
   6  10   0    23108.79    22673.26    772.32 o 
   8  10   0    38054.93    38816.34   1052.87 o 
  10  10   0   144131.19   142488.27   6975.54 o 
   1  11   0    12205.58    12526.08    244.01 o 
   3  11   0     1837.59     2158.67    147.33 o 
   5  11   0    74976.09    72522.42   2216.12 o 
   7  11   0     2784.38     3079.78     86.35 o 
   9  11   0    31544.92    32507.48    906.16 o 
  11  11   0    26895.45    28599.52   1234.33 o 
   0  12   0   272181.31   260925.30   8255.16 o 
   2  12   0    28934.60    29028.24    463.61 o 
   4  12   0    50239.08    48448.54   1209.77 o 
   6  12   0   248949.72   238474.06   6199.54 o 
   8  12   0    24941.47    25302.37    692.66 o 
   1  13   0       69.14      324.82     40.31 o 
   3  13   0    23359.73    22604.00    420.66 o 
   5  13   0        1.23       45.48      9.78 o 
   7  13   0    91423.68    89253.76   2140.35 o 
   9  13   0    89101.76    92481.84   2517.87 o 
   0  14   0   156203.52   153579.56   3743.47 o 
   2  14   0    29372.96    29499.94    581.79 o 
   4  14   0    22136.40    22198.64    318.53 o 
   6  14   0      558.23      807.14    103.10 o 
   8  14   0     3434.47     3990.71    177.35 o 
   1  15   0    14620.18    14895.61    267.04 o 
   3  15   0    33787.68    34372.15    444.17 o 
   5  15   0     7209.59     7874.43     97.41 o 
   7  15   0    19215.25    19872.77    139.84 o 
   0  16   0    58401.14    58792.14   1497.32 o 
   2  16   0    44487.12    44739.43    677.36 o 
   4  16   0    66407.05    67611.69    689.96 o 
   1   2   1    35238.20    48123.55   2328.01 o 
   2   3   1   204140.30   241026.88  12877.54 o 
   1   4   1   609476.50   651595.25  23336.60 o 
   3   4   1     2726.00     3543.74    131.31 o 
   2   5   1   236529.55   247224.41  11707.68 o 
   4   5   1     9907.16    10536.76    501.75 o 
   1   6   1     3933.50     5443.55    149.48 o 
   3   6   1    73965.59    78094.11   2995.82 o 
   5   6   1    42304.87    44019.02   1740.19 o 
   2   7   1    64408.59    65232.26   1789.57 o 
   4   7   1    12315.69    13441.90    524.77 o 
   6   7   1    28878.52    29036.54   1035.17 o 
   1   8   1   180302.52   170936.94   4676.90 o 
   3   8   1   152655.11   149090.83   4544.97 o 
   5   8   1   120755.60   116292.51   3634.74 o 
   7   8   1    99766.26    97887.23   2721.27 o 
   2   9   1     4129.79     4521.50    143.19 o 
   4   9   1    19450.14    19814.99    547.12 o 
   6   9   1    44469.25    43712.32   1147.98 o 
   8   9   1    50733.04    50793.11   1224.74 o 
   1  10   1    10103.45    10380.64    212.14 o 
   3  10   1      137.34      419.81     61.24 o 
   5  10   1   139255.89   133961.30   3224.77 o 
   7  10   1    53778.38    53669.56   1395.60 o 
   9  10   1    59613.33    60443.88   1362.64 o 
   2  11   1   192135.73   181494.17   3113.59 o 
   4  11   1    41124.91    39760.60    669.23 o 
   6  11   1     1218.37     1554.70     56.39 o 
   8  11   1     6429.71     6654.58    167.93 o 
  10  11   1    28430.84    29105.69    706.38 o 
   1  12   1    23819.94    22969.34    356.56 o 
   3  12   1    14648.62    14697.30    278.62 o 
   5  12   1     2471.34     2776.11     78.51 o 
   7  12   1      840.26     1106.50     82.29 o 
   9  12   1     4058.64     4305.96    117.40 o 
  11  12   1    14187.83    15070.69    351.54 o 
   2  13   1    91653.14    88875.42   1302.98 o 
   4  13   1     2103.10     2242.79     58.49 o 
   6  13   1     1502.06     1630.07     64.74 o 
   8  13   1     2974.00     3185.58     72.87 o 
  10  13   1    12796.40    13552.13    287.62 o 
   1  14   1    10320.99    10539.08    138.88 o 
   3  14   1    27628.31    27333.52    361.41 o 
   5  14   1    69794.84    68355.53    861.05 o 
   7  14   1    23711.23    24314.55    282.30 o 
   9  14   1     3615.09     3842.88    101.21 o 
   2  15   1     1308.91     1445.30     67.63 o 
   4  15   1    91767.76    90850.98   1049.07 o 
   6  15   1    10806.29    11081.87    130.69 o 
   1  16   1    33529.82    34508.59    397.54 o 
   3  16   1     9711.45     9961.34    141.83 o 
   0   0   2   743867.75   843914.31  27640.35 o 
   1   1   2     1928.78     2828.96    173.87 o 
   0   2   2   540759.19   596369.69  35250.13 o 
   2   2   2   319108.88   357784.25  23379.31 o 
   1   3   2     6951.66     8607.95    370.53 o 
   3   3   2   236137.44   247921.03  16006.82 o 
   0   4   2   329674.56   340276.44  26190.46 o 
   2   4   2     1704.36     2449.15     73.69 o 
   4   4   2   110715.11   115706.10   8602.34 o 
   1   5   2     5510.24     6822.69    296.61 o 
   3   5   2    76760.25    80517.35   3523.60 o 
   5   5   2   195191.20   196960.72  14398.75 o 
   0   6   2    61088.25    62650.32   3515.14 o 
   2   6   2    72443.87    72438.06   2908.01 o 
   4   6   2   416058.16   392746.41  16928.14 o 
   6   6   2    62320.71    60660.18   4090.97 o 
   1   7   2   183970.48   176051.83   6157.79 o 
   3   7   2   142006.95   137467.30   5558.34 o 
   5   7   2     6654.05     7206.88    376.73 o 
   7   7   2    38368.10    39305.69   2290.93 o 
   0   8   2   246193.59   228709.47   7788.33 o 
   2   8   2    13458.75    13873.49    535.92 o 
   4   8   2    62964.00    61770.82   2206.34 o 
   6   8   2    61478.05    61028.60   2342.02 o 
   8   8   2    27346.99    27066.67   1415.58 o 
   1   9   2   119766.28   112586.73   3142.07 o 
   3   9   2   111747.83   106012.73   3222.98 o 
   5   9   2     6058.69     6269.39    193.44 o 
   7   9   2     1141.76     1362.50     62.40 o 
   9   9   2    64416.16    64550.78   2776.08 o 
   0  10   2    73080.20    68617.28   2345.38 o 
   2  10   2    22346.38    21692.27    603.10 o 
   4  10   2     2231.56     2698.38    123.17 o 
   6  10   2   270867.13   256705.67   7299.55 o 
   8  10   2    27370.18    27739.76    687.41 o 
  10  10   2     2027.07     2247.92    101.55 o 
   1  11   2    16316.44    16118.65    440.47 o 
   3  11   2     3741.75     3772.22     95.10 o 
   5  11   2    48647.27    47389.93   1075.71 o 
   7  11   2     5489.58     5679.98    167.25 o 
   9  11   2    18877.11    19424.01    476.63 o 
  11  11   2    29151.57    31254.59    858.15 o 
   0  12   2    11530.81    12658.62    828.24 o 
   2  12   2   268521.94   252340.45   4989.34 o 
   4  12   2    22802.65    22356.77    498.29 o 
   6  12   2    17553.89    17338.02    363.24 o 
   8  12   2    23052.23    23292.47    572.18 o 
  10  12   2    69260.94    72374.02   1561.58 o 
   1  13   2     1802.04     2047.33     72.86 o 
   3  13   2    12943.21    12488.89    253.77 o 
   5  13   2     1020.07     1317.26     62.46 o 
   7  13   2    90295.71    89333.81   1753.32 o 
   9  13   2    62804.96    64873.23   1313.37 o 
   0  14   2     2865.28     2840.02     89.82 o 
   2  14   2    21438.09    21082.93    396.35 o 
   4  14   2    23907.54    23420.94    363.15 o 
   6  14   2    84264.19    84470.84   1452.32 o 
   8  14   2    37888.89    39154.46    698.50 o 
   1  15   2     7464.07     7683.01    164.39 o 
   3  15   2    38253.76    38378.33    582.24 o 
   5  15   2     2929.91     3028.21     73.52 o 
   0  16   2   224364.53   220280.42   3946.50 o 
   2  16   2     3022.26     3359.12     70.76 o 
   1   2   3    24506.21    26420.59    819.97 o 
   2   3   3   110841.45   116777.49   4062.82 o 
   1   4   3   352082.56   350334.66  13782.95 o 
   3   4   3     1687.73     1917.15     88.52 o 
   2   5   3   148862.52   146980.02   6626.32 o 
   4   5   3     8211.45     8114.74    417.01 o 
   1   6   3     2011.49     2582.22    100.24 o 
   3   6   3    44044.63    44135.39   2129.39 o 
   5   6   3    26945.26    27199.32   1361.21 o 
   2   7   3    43380.76    42213.95   1902.35 o 
   4   7   3     9145.14     9387.90    378.88 o 
   6   7   3    18866.73    18936.54    938.28 o 
   1   8   3   119701.79   113512.37   4438.20 o 
   3   8   3    94922.84    91221.98   3904.59 o 
   5   8   3    83221.23    80490.23   3400.23 o 
   7   8   3    68771.91    67247.10   3000.64 o 
   2   9   3     2978.91     3160.23    101.38 o 
   4   9   3    11911.91    12107.45    468.54 o 
   6   9   3    29129.89    28555.54   1146.70 o 
   8   9   3    34542.10    34436.66   1408.85 o 
   1  10   3     5688.32     5776.12    235.77 o 
   3  10   3       76.84      340.75     54.10 o 
   5  10   3    95001.03    92549.48   3348.39 o 
   7  10   3    37280.97    37518.96   1355.72 o 
   9  10   3    40637.45    40753.60   1423.81 o 
   2  11   3   132361.84   123856.55   4376.34 o 
   4  11   3    29768.98    29055.25   1077.62 o 
   6  11   3      716.55     1039.02     84.27 o 
   8  11   3     5528.58     5750.45    191.54 o 
  10  11   3    20719.98    21612.38    614.85 o 
   1  12   3    16585.13    15992.30    619.21 o 
   3  12   3     9759.55     9852.08    317.60 o 
   5  12   3     1944.69     2189.43     67.55 o 
   7  12   3      701.91     1010.43     83.14 o 
   9  12   3     2672.01     3018.26    107.84 o 
   2  13   3    63491.97    61253.75   1915.80 o 
   4  13   3     1728.83     1974.41     68.18 o 
   6  13   3      943.18     1131.63    112.81 o 
   8  13   3     1713.27     1887.31     86.20 o 
   1  14   3     8252.92     8333.04    267.16 o 
   3  14   3    18825.49    18824.23    536.56 o 
   5  14   3    50577.50    50858.66   1360.68 o 
   7  14   3    17562.59    17886.62    445.43 o 
   2  15   3     1109.73     1382.64     86.28 o 
   4  15   3    63809.25    64064.95   1695.88 o 
   0   0   4  1162931.75  1078289.88  74607.88 o 
   1   1   4      652.31     1260.99    239.58 o 
   0   2   4       48.95      360.50     66.38 o 
   2   2   4    13062.31    14338.64    778.32 o 
   1   3   4     6670.15     6762.28    239.87 o 
   3   3   4   117176.34   115732.89   5427.92 o 
   0   4   4     3929.97     4504.99    185.35 o 
   2   4   4   235652.17   225954.61   6485.83 o 
   4   4   4    43512.59    41338.48   1548.78 o 
   1   5   4     2636.59     2918.58    121.78 o 
   3   5   4    42984.80    41960.71   1634.84 o 
   5   5   4    91885.62    89592.22   4769.38 o 
   0   6   4    75837.23    72712.04   4581.07 o 
   2   6   4    47934.34    46689.04   2003.36 o 
   4   6   4     5175.48     5236.87    272.92 o 
   6   6   4   309513.19   288419.16  17734.53 o 
   1   7   4    88907.47    86386.33   3980.92 o 
   3   7   4    83572.28    80480.23   3229.04 o 
   5   7   4     2582.95     2881.16    129.19 o 
   7   7   4    20353.21    20639.52   1294.55 o 
   2   8   4    82618.33    79078.28   3309.87 o 
   4   8   4    30213.33    30015.23   1321.36 o 
   6   8   4    20309.53    20491.18    889.21 o 
   8   8   4    30059.72    30575.41   1941.53 o 
   1   9   4    71272.95    68909.91   2888.38 o 
   3   9   4    59816.96    57391.73   2149.44 o 
   5   9   4     2292.68     2469.07    104.29 o 
   7   9   4     2580.31     2802.56     83.05 o 
   9   9   4    35240.71    35523.89   2221.08 o 
   0  10   4    14852.29    14332.80    800.23 o 
   2  10   4    47278.67    45384.43   1701.37 o 
   4  10   4    78212.50    76270.53   2552.29 o 
   6  10   4    11396.85    11630.96    518.23 o 
   8  10   4    19572.09    20177.06    840.59 o 
  10  10   4    72937.92    74147.30   4461.87 o 
   1  11   4     7259.74     7288.29    259.42 o 
   3  11   4     1337.11     1541.66     79.74 o 
   5  11   4    29237.80    29180.50    978.04 o 
   7  11   4     2137.39     2317.04     97.95 o 
   9  11   4    12945.33    13733.44    552.92 o 
   0  12   4   135588.28   129208.04   6429.33 o 
   2  12   4    12769.89    12568.67    447.43 o 
   4  12   4    21538.91    21735.28    641.49 o 
   6  12   4   125830.78   124268.83   4333.48 o 
   8  12   4    11915.43    12562.86    513.86 o 
   1  13   4      439.85      815.00    128.41 o 
   3  13   4    11539.33    11732.18    388.86 o 
   7  13   4    48415.04    48692.95   1789.33 o 
   0  14   4    73566.63    71676.75   3455.94 o 
   2  14   4    14749.27    14912.99    361.93 o 
   4  14   4    11394.58    11790.84    285.33 o 
   1   2   5    13310.42    13542.60    474.52 o 
   2   3   5    42607.15    42583.97   1382.10 o 
   1   4   5   146053.55   140816.42   5073.61 o 
   3   4   5      757.06     1798.65    371.25 o 
   2   5   5    67875.41    65546.17   2450.57 o 
   4   5   5     5321.08     5256.84    163.30 o 
   1   6   5      640.48     1126.45    107.54 o 
   3   6   5    17916.46    17644.16    663.83 o 
   5   6   5    12020.66    12131.81    388.23 o 
   2   7   5    21429.18    21053.00    882.88 o 
   4   7   5     5259.79     5503.23    186.37 o 
   6   7   5     8608.87     8663.52    361.79 o 
   1   8   5    57301.23    54468.07   2646.74 o 
   3   8   5    39737.91    38751.54   1532.86 o 
   5   8   5    42052.69    40790.07   1524.15 o 
   7   8   5    34346.83    34068.50   1328.37 o 
   2   9   5     1637.59     1844.38     92.36 o 
   4   9   5     4659.12     4893.44    218.88 o 
   6   9   5    13038.89    12882.04    508.95 o 
   8   9   5    16597.51    17097.92    761.08 o 
   1  10   5     1816.06     1988.19    111.95 o 
   5  10   5    46190.61    45647.93   1924.92 o 
   7  10   5    18573.05    19221.30    751.58 o 
   9  10   5    19403.21    19982.65    842.72 o 
   2  11   5    65664.16    62187.74   2596.45 o 
   4  11   5    16213.45    16465.13    632.29 o 
   1  12   5     8346.88     8408.73    355.66 o 
   3  12   5     4465.17     4642.28    182.12 o 
   5  12   5     1220.20     1506.99     75.96 o 
   2  13   5    31394.27    31302.34   1162.30 o 
   0   0   6   111286.56   111468.91  15715.14 o 
   0   2   6    92432.89    92047.77   5242.87 o 
   2   2   6    48225.74    48619.15   2676.05 o 
   1   3   6     5133.01     5239.61    198.02 o 
   3   3   6    41487.01    41442.07   1890.97 o 
   0   4   6    66581.94    65873.50   3791.18 o 
   2   4   6      104.77      325.15     75.26 o 
   4   4   6    18311.41    18330.46    644.89 o 
   1   5   6     1909.98     2014.66     81.31 o 
   3   5   6    20141.91    19713.13    643.71 o 
   5   5   6    28143.69    27290.71    876.36 o 
   0   6   6     7199.05     7284.77    424.98 o 
   2   6   6    18695.85    18851.60    763.11 o 
   4   6   6    89270.16    86362.52   2746.98 o 
   6   6   6    14763.87    15679.56   1136.37 o 
   1   7   6    28916.76    28535.10   1242.26 o 
   3   7   6    38454.70    36335.77   1371.37 o 
   5   7   6      700.28      853.75    110.67 o 
   7   7   6     8247.33     8277.12    516.68 o 
   0   8   6    52489.84    51926.33   3547.74 o 
   2   8   6     3414.27     3527.86    156.49 o 
   4   8   6    13329.15    13328.15    477.50 o 
   6   8   6    15837.37    16377.27    544.72 o 
   8   8   6     6902.84     7347.08    434.14 o 
   1   9   6    32246.68    31452.11   1482.04 o 
   3   9   6    24004.03    23965.38   1046.42 o 
   5   9   6      126.24      416.69     58.06 o 
   7   9   6     1954.90     2016.95     90.81 o 
   0  10   6    22261.86    22272.36   1650.09 o 
   2  10   6     4654.69     4995.20    251.76 o 
   6  10   6    68321.02    68571.47   2395.54 o 
   1  11   6     2017.24     2226.93     88.36 o 
   3  11   6      106.22      352.41     87.24 o 
   1   2   7     5896.15     6242.76    277.59 o 
   2   3   7    12537.45    13100.52    530.91 o 
   1   4   7    47303.93    47126.81   1770.33 o 
   2   5   7    24467.46    24600.82   1087.03 o 
   4   5   7     2857.83     2899.68     82.77 o 
   3   6   7     5265.39     5297.35    204.01 o 
   5   6   7     4009.97     4170.91    131.63 o 
   2   7   7     8393.65     8381.17    346.21 o 
   4   7   7     2479.82     2487.92     87.71 o 
   6   7   7     2903.68     3027.99    113.89 o 
   1   8   7    21215.86    20833.36    940.18 o 
   3   8   7    11713.01    11900.86    469.12 o 
   0   0   8   117821.24   123788.63  27921.61 o 
   1   1   8     1158.61     1473.40    130.95 o 
   2   2   8     2670.06     3114.93    183.13 o 
   1   3   8      527.47      897.08    191.53 o 
   3   3   8    20526.88    21166.67   1266.50 o 
   2   4   8    25720.34    26916.38   1056.09 o 
                                                 
